# Supplementary material for: Comparative genomics of Beauveria bassiana: uncovering signatures of virulence against mosquitoes
Source: BMC Genomics. 2016 Dec 1;17:986. doi: 10.1186/s12864-016-3339-1 (PMC5134283; doi:10.1186/s12864-016-3339-1)
Supplement: Additional file 1: — Summary of the genome quality benchmarks performed with BUSCO. (XLSX 10 kb) [file 12864_2016_3339_MOESM1_ESM.xlsx]

## Sheet: Additional_file_1
Additional file 1. Summary of the genome quality benchmarks performed with BUSCO.
BUSCO genome benchmarks	Bb1520	Bb2597	Bb4305	Bb5078	Bb8028
Complete single-copy BUSCOs	1404 (97.64%)	1407 (97.84%)	1397 (97.15%)	1385 (96.31%)	1392 (96.8%)
Complete duplicated BUSCOs	78 (5.42%)	78 (5.42%)	97 (6.75%)	76 (5.29%)	66 (4.59%)
Fragmented BUSCOs	23 (1.60%)	26 (1.81%)	34 (2.36%)	46 (3.20%)	39 (2.71%)
Missing BUSCOs	11 (0.76%)	5 (0.35%)	7 (0.49%)	7 (0.49%)	7 (0.49%)
