# Supplementary material for: Comparative genomics of Beauveria bassiana: uncovering signatures of virulence against mosquitoes
Source: BMC Genomics. 2016 Dec 1;17:986. doi: 10.1186/s12864-016-3339-1 (PMC5134283; doi:10.1186/s12864-016-3339-1)
Supplement: Additional file 3: — Summary of the unique genes of Bb8028. (XLSX 23 kb) [file 12864_2016_3339_MOESM3_ESM.xlsx]

## Sheet: Additional_file_3
Additional file 3. Summary of the unique genes of Bb8028. Genes that occur in pairs clusters are highlighted in (alternating shades of) yellow.
Gene name	Description	Length	e-Value	GO Names list	Signal Peptide	PHI-Base
BB8028_0001g00810.1	serine threonine- kinase Sgk2	790	0	F:ATP binding; F:protein kinase activity; P:protein phosphorylation	N	Y
BB8028_0001g03220.1	subtilisin-like serine protease PR1C	819	0	C:cell wall; C:membrane; P:proteolysis; F:serine-type endopeptidase activity	Y	Y
BB8028_0001g03600.1	hypothetical protein HIM_11279	530	0		N	N
BB8028_0001g03610.1	no Blast hit	91	-		N	N
BB8028_0001g03620.1	hypothetical protein BBA_06653	346	3.8e-165		N	N
BB8028_0001g03630.1	casein kinase I isoform delta	312	1.9e-130	F:ATP binding; F:protein kinase activity; P:protein phosphorylation	N	Y
BB8028_0001g03640.1	hypothetical protein BBA_10183	295	9.4e-96		N	N
BB8028_0001g06000.1	polyketide synthase	2521	0	F:oxidoreductase activity; P:oxidation-reduction process; F:phosphopantetheine binding; F:transferase activity	N	Y
BB8028_0001g11020.1	aspartyl protease	951	0	F:aspartic-type endopeptidase activity; P:proteolysis	Y	Y
BB8028_0001g11850.1	aspartyl protease	441	0	F:aspartic-type endopeptidase activity; P:proteolysis	Y	Y
BB8028_0001g11890.1	integral membrane protein	393	0	C:integral component of membrane	N	Y
BB8028_0001g11980.1	phosphotransferase family protein	509	0	P:metabolic process; F:transferase activity	N	N
BB8028_0001g11990.1	hypothetical protein BBAD15_g12205	127	1.3e-24		N	N
BB8028_0001g12280.1	fungal specific transcription factor	493	2.6e-143	C:nucleus; F:DNA binding; F:zinc ion binding; P:regulation of transcription, DNA-templated; F:RNA polymerase II transcription factor activity, sequence-specific DNA binding	N	Y
BB8028_0001g12290.1	FAD-binding domain	409	0	F:FAD binding; F:oxidoreductase activity; P:oxidation-reduction process	N	Y
BB8028_0001g12300.1	C4-dicarboxylate transport mae1	428	0	P:transmembrane transport; C:integral component of membrane	N	N
BB8028_0001g12310.1	alpha beta hydrolase	306	1.8e-141	P:metabolic process; F:hydrolase activity	N	N
BB8028_0001g12320.1	cyanamide hydratase	238	7.7e-61		N	N
BB8028_0001g12330.1	MFS transporter	275	7e-131	P:transmembrane transport; C:integral component of membrane	Y	N
BB8028_0001g12340.1	MFS transporter	242	1.5e-106		N	N
BB8028_0001g12350.1	Zn2Cys6 transcription factor	305	2e-92	F:DNA binding; C:nucleus; F:zinc ion binding; P:regulation of transcription, DNA-templated; F:RNA polymerase II transcription factor activity, sequence-specific DNA binding; P:regulation of transcription from RNA polymerase II promoter	Y	Y
BB8028_0001g12360.1	cyanamide hydratase	244	6.9e-147		N	N
BB8028_0001g12580.1	geranylgeranyl transferase type-2 subunit alpha	252	4e-106	C:intracellular organelle; F:protein prenyltransferase activity; P:protein prenylation; C:cytoplasmic part; P:protein targeting to membrane	N	N
BB8028_0001g16090.1	Intracellular serine protease	456	0	P:proteolysis; F:serine-type endopeptidase activity; F:peptidase activity	N	N
BB8028_0001g16100.1	NACHT and WD40 domain	1853	0	F:protein binding	N	Y
BB8028_0001g16540.1	hypothetical protein BBAD15_g11212	196	1.4e-58		Y	N
BB8028_0001g16580.1	arginine deiminase	374	1.1e-89	F:protein-arginine deiminase activity; C:cytoplasm; F:calcium ion binding; P:protein citrullination	Y	N
BB8028_0002g00010.1	nitrate assimilation regulatory nirA	353	0	C:nucleus; F:DNA binding; F:zinc ion binding; F:RNA polymerase II transcription factor activity, sequence-specific DNA binding; P:regulation of transcription from RNA polymerase II promoter	N	Y
BB8028_0002g00030.1	hypothetical protein BBAD15_g12118	133	2.4e-93		N	N
BB8028_0002g00170.1	tat pathway signal sequence	325	0	C:integral component of membrane	N	N
BB8028_0002g00180.1	glycosyl hydrolase	193	6.6e-52	P:metabolic process; F:hydrolase activity	Y	N
BB8028_0002g00190.1	MFS transporter	544	0	P:transmembrane transport; C:integral component of membrane	N	N
BB8028_0002g00200.1	SAM-dependent methyltransferase	332	0	F:ATP binding; F:protein kinase activity; F:methyltransferase activity; P:protein phosphorylation; P:methylation	N	N
BB8028_0002g03090.1	ankyrin repeat protein	1454	0	F:protein binding	N	Y
BB8028_0002g03100.1	ankyrin repeat protein	359	5.5e-154		N	N
BB8028_0002g04590.1	hypothetical protein PVAR5_1172	111	1.2e-10		Y	N
BB8028_0002g04700.1	hypothetical protein BBA_01736	417	0		N	N
BB8028_0002g05620.1	FluG domain-containing protein	848	0	F:DNA binding; P:DNA metabolic process	N	N
BB8028_0002g05630.1	NACHT and ankyrin domain protein	1339	0	F:protein binding	N	Y
BB8028_0002g05650.1	hypothetical protein BBAD15_g12090	303	1.1e-56		N	N
BB8028_0002g05710.1	serine threonine- kinase Sgk2	772	0	F:ATP binding; F:protein kinase activity; P:protein phosphorylation	N	Y
BB8028_0002g05720.1	hypothetical protein H634G_05962	322	7.8e-13		N	N
BB8028_0002g05730.1	hypothetical protein H634G_05963	230	1.1e-45		N	N
BB8028_0002g05740.1	mitochondrial chaperone BCS1	501	0	F:ATP binding; C:membrane	N	Y
BB8028_0002g05750.1	ankyrin repeat protein	414	0	F:protein binding	N	Y
BB8028_0002g07440.1	GRF zinc finger domain containing	437	0	F:dioxygenase activity; P:DNA dealkylation involved in DNA repair; F:zinc ion binding; P:oxidative single-stranded DNA demethylation; F:5-amino-6-(5-phosphoribosylamino)uracil reductase activity; P:riboflavin biosynthetic process	N	Y
BB8028_0002g08400.1	ABC transporter	1422	0	F:ATP binding; F:ATPase activity, coupled to transmembrane movement of substances; P:transmembrane transport; P:metabolic process; C:integral component of membrane	N	Y
BB8028_0002g12000.1	MFS transporter	568	0	P:transmembrane transport; C:integral component of membrane	N	Y
BB8028_0002g12020.1	methyltransferase	144	2e-26	F:methyltransferase activity; F:transferase activity; P:methylation	N	N
BB8028_0002g16920.1	hypothetical protein BBAD15_g11820	156	1e-73		N	N
BB8028_0003g00410.1	Na,H K antiporter P-type ATPase	1108	0	F:ATP binding; F:metal ion binding; P:metabolic process; C:integral component of membrane; F:hydrolase activity	N	Y
BB8028_0003g00510.1	hypothetical protein BBAD15_g9062	101	3.2e-23		N	N
BB8028_0003g00700.1	lactoylglutathione lyase	107	1.4e-22	F:zinc ion binding; P:glutathione metabolic process; P:methylglyoxal catabolic process to D-lactate via S-lactoyl-glutathione; C:cytosol; F:lactoylglutathione lyase activity	N	Y
BB8028_0003g01340.1	UDP-N-acetylmuramate--L-alanine ligase	299	0	F:zinc ion binding; P:phosphorylation; F:kinase activity; F:ligase activity	N	Y
BB8028_0003g05350.1	Pfs, NACHT and Ankyrin domain	1266	0	F:protein binding; F:catalytic activity; P:nucleoside metabolic process	N	Y
BB8028_0003g15990.1	hypothetical protein BBA_08326	123	8.9e-83		N	N
BB8028_0003g16000.1	fatty acid desaturase	593	0	F:oxidoreductase activity; P:lipid metabolic process; C:integral component of membrane; P:oxidation-reduction process	N	N
BB8028_0003g16010.1	hypothetical protein BBA_10316	262	9.2e-134	F:nucleic acid binding; F:zinc ion binding	N	N
BB8028_0003g16020.1	ankyrin repeat protein	174	2.9e-115	F:catalytic activity; P:nucleoside metabolic process	N	N
BB8028_0003g16030.1	hypothetical protein CCM_03526	77	2.9e-23	P:ubiquitin-dependent protein catabolic process	N	N
BB8028_0003g16040.1	no Blast hit	65	-		N	N
BB8028_0004g01810.1	hypothetical protein GQ26_0710100	414	9.3e-121	C:membrane; C:integral component of membrane	N	N
BB8028_0004g02320.1	FAD-binding, type 2	426	1.4e-173		Y	N
BB8028_0004g05090.1	Zn2Cys6 transcription factor	738	0	C:nucleus; F:DNA binding; F:zinc ion binding; P:regulation of transcription, DNA-templated; F:RNA polymerase II transcription factor activity, sequence-specific DNA binding	N	Y
BB8028_0004g05120.1	subtilisin-like serine protease PR1C	856	0	C:cell wall; C:membrane; P:proteolysis; F:serine-type endopeptidase activity	Y	Y
BB8028_0004g06800.1	dynamin family	714	0	F:GTP binding; F:GTPase activity; P:metabolic process	N	N
BB8028_0004g06870.1	no Blast hit	131	-		N	N
BB8028_0004g11740.1	kinase-like domain containing protein	289	4.9e-74	F:ATP binding; F:protein kinase activity; P:protein phosphorylation	N	Y
BB8028_0004g13450.1	phosphotransferase family protein	272	0	P:metabolic process; F:transferase activity	N	N
BB8028_0005g00270.1	glutamate carboxypeptidase	738	0	F:carboxypeptidase activity; P:proteolysis	N	N
BB8028_0005g00740.1	metalloprotease 1	613	0	P:proteolysis; F:metallopeptidase activity	Y	Y
BB8028_0005g02310.1	U4 tri-snRNP-associated	269	2.3e-156	C:nucleus; P:mRNA cis splicing, via spliceosome	N	N
BB8028_0005g04070.1	malic enzyme, NAD-binding	707	0	P:malate metabolic process; F:metal ion binding; F:NAD binding; F:malate dehydrogenase (decarboxylating) (NAD+) activity; P:oxidation-reduction process	N	N
BB8028_0005g04560.1	C6 zinc finger containing protein	409	0	C:nucleus; F:zinc ion binding; C:integral component of membrane; F:RNA polymerase II transcription factor activity, sequence-specific DNA binding; P:regulation of transcription from RNA polymerase II promoter	N	Y
BB8028_0005g05110.1	no Blast hit	127	-		N	N
BB8028_0005g05120.1	ABC transporter	1434	0	F:ATP binding; F:ATPase activity, coupled to transmembrane movement of substances; P:transmembrane transport; P:metabolic process; C:integral component of membrane	N	Y
BB8028_0005g06050.1	carotenoid ester lipase precursor	579	0	P:metabolic process; F:hydrolase activity	Y	Y
BB8028_0005g08740.1	chitinase	507	0	F:chitinase activity; P:carbohydrate metabolic process; P:chitin catabolic process	Y	Y
BB8028_0005g09620.1	family UPF0405	312	1.1e-138	C:Elongator holoenzyme complex	N	N
BB8028_0005g09840.1	hypothetical protein BBA_06207	321	2.2e-102		Y	N
BB8028_0005g10880.1	NACHT and ankyrin domain protein	1486	0	F:protein binding	N	Y
BB8028_0005g11410.1	FluG domain-containing protein	793	0	P:amine metabolic process; F:copper ion binding; F:quinone binding; F:primary amine oxidase activity; P:oxidation-reduction process	N	N
BB8028_0005g11430.1	hypothetical protein FOCG_16298	420	1.2e-30		N	N
BB8028_0005g11440.1	hypothetical protein BBAD15_g11824	296	5.6e-103		N	N
BB8028_0005g11450.1	hypothetical protein BBA_07475	78	7e-36		N	N
BB8028_0005g11460.1	arginine N-methyltransferase 2	230	2.8e-105	F:methyltransferase activity; F:transferase activity; P:methylation	N	N
BB8028_0005g11480.1	arginine deiminase	824	0	F:protein-arginine deiminase activity; C:cytoplasm; F:calcium ion binding; P:protein citrullination	Y	N
BB8028_0005g11490.1	hypothetical protein BBA_09031	307	4.1e-128	F:nucleic acid binding; F:protein dimerization activity	N	N
BB8028_0005g11520.1	serine threonine- kinase Sgk2	776	0	F:ATP binding; F:protein kinase activity; P:protein phosphorylation	N	Y
BB8028_0005g11530.1	mitochondrial chaperone BCS1	489	0	P:cell division; F:ATP binding; P:proteolysis; C:integral component of membrane; F:peptidase activity	N	Y
BB8028_0005g11540.1	no Blast hit	78	-		N	N
BB8028_0005g11550.1	mitochondrial chaperone BCS1	225	1.7e-110	F:ATP binding	N	Y
BB8028_0005g11560.1	hypothetical protein BBA_09029	446	0	F:binding	N	N
BB8028_0005g11570.1	serine threonine- kinase	570	3.9e-34	F:ATP binding; F:protein binding; F:protein kinase activity; P:protein phosphorylation	N	N
BB8028_0006g01260.1	hypothetical protein BBAD15_g2621	124	2.5e-36		N	N
BB8028_0006g01530.1	hypothetical protein BBAD15_g12180	143	1.8e-54		Y	N
BB8028_0006g02660.1	Zn2Cys6 transcription factor	715	0	C:nucleus; F:zinc ion binding; P:regulation of transcription, DNA-templated; F:RNA polymerase II transcription factor activity, sequence-specific DNA binding	N	Y
BB8028_0006g02790.1	hypothetical protein BBAD15_g8190	642	0	F:metal ion binding	N	Y
BB8028_0006g03370.1	very large low complexity	2806	0		N	N
BB8028_0006g06180.1	ubiquitin-like autophagy Apg12	183	2.2e-123	P:late nucleophagy; C:pre-autophagosomal structure membrane; C:Atg12-Atg5-Atg16 complex; F:enzyme activator activity; P:C-terminal protein lipidation; P:mitophagy; P:cellular response to nitrogen starvation; P:autophagosome assembly; P:ascospore formation; C:nucleus; P:piecemeal microautophagy of nucleus; P:positive regulation of catalytic activity; C:cytosol; F:protein tag; F:Atg8 ligase activit…	N	Y
BB8028_0006g06190.1	glutaminyl-tRNA synthetase	617	0	F:ATP binding; C:mitochondrion; C:cytosol; F:glutamine-tRNA ligase activity; P:glutaminyl-tRNA aminoacylation	N	Y
BB8028_0006g06360.1	NACHT and Ankyrin domain protein	1175	0	F:protein binding	Y	Y
BB8028_0006g06480.1	hypothetical protein BBAD15_g6252	289	9.2e-179		N	N
BB8028_0006g06490.1	hypothetical protein BBAD15_g6251	316	1.6e-170		Y	N
BB8028_0006g06780.1	hypothetical protein AK830_g12289	504	0		N	N
BB8028_0006g10830.1	vegetative incompatibility HET-E-1	189	8.3e-92	P:metabolic process; C:integral component of membrane; F:hydrolase activity	N	N
BB8028_0006g10840.1	zinc finger protein	398	0	F:catalytic activity; P:nucleoside metabolic process	N	N
BB8028_0006g10850.1	kinesin light chain 3	439	0	F:microtubule motor activity; P:metabolic process; C:kinesin complex	N	N
BB8028_0006g10880.1	ribose-phosphate pyrophosphokinase	497	0	C:integral component of membrane; P:phosphorylation; F:kinase activity	N	N
BB8028_0006g10930.1	hypothetical protein FOQG_15976	311	2.2e-179	F:metal ion binding	N	N
BB8028_0006g10940.1	hypothetical protein FOWG_17095	181	3.1e-116		N	N
BB8028_0006g10950.1	hypothetical protein FOWG_17094	418	0		N	N
BB8028_0006g10960.1	hypothetical protein FOQG_15975	314	0		N	N
BB8028_0007g00550.1	heat shock protein	575	0		N	N
BB8028_0007g00560.1	Interferon-induced GTP-binding Mx	753	0	F:GTP binding; F:GTPase activity; P:metabolic process	N	Y
BB8028_0007g02150.1	trypsin-like protease	341	0	P:proteolysis; F:serine-type endopeptidase activity	Y	Y
BB8028_0007g03710.1	peptidase family M20 M25 M40	134	1.8e-52	F:metallocarboxypeptidase activity; P:proteolysis	Y	N
BB8028_0007g05350.1	isoleucyl-tRNA synthetase ,cytoplasmic	1084	0	P:isoleucyl-tRNA aminoacylation; F:ATP binding; F:isoleucine-tRNA ligase activity; P:regulation of translational fidelity; P:intracellular transport; C:membrane; F:aminoacyl-tRNA editing activity; C:cytosol	N	N
BB8028_0007g05360.1	hypothetical protein BBA_02890	232	4e-154		N	N
BB8028_0007g06470.1	copper radical oxidase	1706	0		Y	N
BB8028_0007g06800.1	methyltransferase	493	0	P:metabolic process; F:methyltransferase activity	N	N
BB8028_0007g06810.1	ABC transporter	1279	0	F:ATP binding; F:ATPase activity, coupled to transmembrane movement of substances; P:transmembrane transport; C:integral component of membrane	N	Y
BB8028_0007g06820.1	DUF636 domain-containing protein	331	0	F:carbon-sulfur lyase activity; P:metabolic process	N	N
BB8028_0007g06830.1	hypothetical protein NECHADRAFT_34651	1072	0	P:positive regulation of translational termination; F:protein binding; F:translation elongation factor activity; F:ribosome binding; P:positive regulation of translational elongation	N	Y
BB8028_0008g00010.1	Zn2Cys6 transcription factor	296	2e-59	F:DNA binding; C:nucleus; F:zinc ion binding; P:regulation of transcription, DNA-templated; F:RNA polymerase II transcription factor activity, sequence-specific DNA binding; P:regulation of transcription from RNA polymerase II promoter	N	N
BB8028_0008g00020.1	butirosin biosynthesis	238	8.7e-130	P:glutathione biosynthetic process; F:gamma-glutamylcyclotransferase activity	N	N
BB8028_0008g00030.1	MFS transporter	587	0	P:transmembrane transport; C:integral component of membrane	N	Y
BB8028_0008g00040.1	glutathione S-transferase	249	3.3e-146	F:protein binding; P:metabolic process; F:transferase activity	N	N
BB8028_0008g00050.1	cytochrome P450 monooxygenase	471	0	F:iron ion binding; F:oxidoreductase activity, acting on paired donors, with incorporation or reduction of molecular oxygen; C:membrane; P:oxidation-reduction process; F:heme binding	N	Y
BB8028_0008g00060.1	dimethylallyl transferase	453	0	F:tryptophan dimethylallyltransferase activity; F:oxidoreductase activity; P:alkaloid metabolic process; F:binding	N	N
BB8028_0008g00070.1	aminotransferase	419	0	F:pyridoxal phosphate binding; F:transaminase activity; P:biosynthetic process	N	N
BB8028_0008g00080.1	non ribosomal peptide synthase	1059	0	F:catalytic activity; P:metabolic process	N	Y
BB8028_0008g00090.1	thioredoxin reductase	338	2.7e-169	F:oxidoreductase activity; P:oxidation-reduction process	N	N
BB8028_0008g00100.1	peptidase C14	100	1e-14	F:nucleotide binding	N	N
BB8028_0008g00340.1	acyl desaturase	429	0	F:stearoyl-CoA 9-desaturase activity; P:unsaturated fatty acid biosynthetic process; F:metal ion binding; C:integral component of membrane; P:oxidation-reduction process; F:heme binding	N	Y
BB8028_0008g02640.1	hypothetical protein BBAD15_g11010	468	2.3e-151		N	N
BB8028_0009g00020.1	heat-labile enterotoxin IIB, A chain	503	4e-49	F:catalytic activity; C:extracellular region; P:pathogenesis	Y	Y
BB8028_0009g00690.1	hypothetical protein BBA_07946	136	1.1e-89	C:integral component of membrane	N	N
BB8028_0010g00420.1	molecular chaperone	645	0	F:ATP binding	N	N
BB8028_0010g00430.1	hypothetical protein BBA_09452	738	0	C:membrane; C:integral component of membrane	N	N
BB8028_0010g00500.1	hypothetical protein BBA_09466	98	3.7e-44		Y	N
BB8028_0010g00510.1	heat-labile enterotoxin IIA, A chain	141	3.9e-75	F:nucleic acid binding; F:catalytic activity; P:metabolic process; C:extracellular region; P:pathogenesis	N	N
BB8028_0010g00520.1	heat-labile enterotoxin IIA, A chain	146	2.5e-52	F:nucleic acid binding; F:catalytic activity; P:metabolic process; C:extracellular region; P:pathogenesis	N	N
BB8028_0010g00530.1	metalloprotease 1	449	0	P:proteolysis; F:metallopeptidase activity	N	Y
BB8028_0010g00540.1	arginine deiminase	237	4.2e-72	F:protein-arginine deiminase activity; C:cytoplasm; F:calcium ion binding; P:protein citrullination	N	N
BB8028_0010g00550.1	siderophore iron transporter	581	0	P:transmembrane transport; C:integral component of membrane	N	Y
BB8028_0010g00560.1	Zn2Cys6 transcription factor	140	1.9e-41	C:nucleus; F:zinc ion binding; F:RNA polymerase II transcription factor activity, sequence-specific DNA binding; P:regulation of transcription from RNA polymerase II promoter	N	Y
BB8028_0010g00590.1	short-chain dehydrogenase	260	6.8e-79	F:oxidoreductase activity; P:metabolic process	N	N
BB8028_0010g00600.1	Zn2Cys6 transcription factor	362	0	C:nucleus; F:zinc ion binding; P:regulation of transcription, DNA-templated; F:RNA polymerase II transcription factor activity, sequence-specific DNA binding; P:regulation of transcription from RNA polymerase II promoter	N	Y
BB8028_0011g00020.1	fungal specific transcription factor	695	0	C:nucleus; F:DNA binding; F:zinc ion binding; P:regulation of transcription, DNA-templated	N	Y
BB8028_0011g00190.1	FAD binding domain	366	2.5e-178	F:FAD binding; F:oxidoreductase activity; P:oxidation-reduction process	N	Y
BB8028_0011g00200.1	FAD binding domain	302	0	F:FAD binding; F:oxidoreductase activity; F:lyase activity; P:oxidation-reduction process	N	N
BB8028_0012g00080.1	hypothetical protein BBA_09448	530	0		N	N
BB8028_0012g00100.1	ABC transporter	431	0	F:ATP binding; F:ATPase activity, coupled to transmembrane movement of substances; P:transmembrane transport; P:metabolic process; C:integral component of membrane	N	N
BB8028_0012g00110.1	no Blast hit	127	-		N	N
BB8028_0012g00130.1	hypothetical protein BBA_09466	98	1.6e-43		Y	N
BB8028_0012g00140.1	siderophore iron transporter	205	9.7e-32	P:nucleocytoplasmic transport; P:transmembrane transport; C:membrane; C:integral component of membrane; F:structural constituent of nuclear pore; C:nuclear pore	N	N
BB8028_0012g00150.1	Zn2Cys6 transcription factor	462	0	C:nucleus; F:zinc ion binding; P:regulation of transcription, DNA-templated; F:RNA polymerase II transcription factor activity, sequence-specific DNA binding; P:regulation of transcription from RNA polymerase II promoter	N	Y
BB8028_0012g00160.1	short-chain dehydrogenase	260	1.1e-78	F:oxidoreductase activity; P:metabolic process	N	N
BB8028_0012g00170.1	heat-labile enterotoxin IIA, A chain	420	3.6e-179	P:metabolic process; C:extracellular region; P:pathogenesis; F:NAD+ ADP-ribosyltransferase activity	N	N
BB8028_0012g00210.1	cholera enterotoxin subunit A2	338	0	F:catalytic activity; P:metabolic process; C:extracellular region; P:pathogenesis	Y	N
BB8028_0012g00220.1	isochorismatase family	184	1.9e-112	F:catalytic activity; P:metabolic process	N	N
BB8028_0012g00230.1	NADH:flavin oxidoreductase NADH oxidase	425	0	F:FMN binding; F:oxidoreductase activity; P:oxidation-reduction process	N	N
