# Supplementary material for: Comparative genomics of Beauveria bassiana: uncovering signatures of virulence against mosquitoes
Source: BMC Genomics. 2016 Dec 1;17:986. doi: 10.1186/s12864-016-3339-1 (PMC5134283; doi:10.1186/s12864-016-3339-1)
Supplement: Additional file 4: — Summary of the unique genes of Bb8028 that were highly expressed in the infected mosquito library. (XLSX 11 kb) [file 12864_2016_3339_MOESM4_ESM.xlsx]

## Sheet: S3
Additional file 4. Summary of the unique genes of Bb8028 that were highly expressed in the infected mosquito library.
Gene name	Description	Length	e-Value	GO Names list	Fruiting_Body_FPKM	Rice_FPKM	Mosquito_FPKM
BB8028_0001g12360.1	cyanamide hydratase	244	6.9e-147		1.88865	0.736077	4.53248
BB8028_0002g00030.1	hypothetical protein BBAD15_g12118	133	2.4e-93		6.72597	5.2697	21.4552
BB8028_0002g00170.1	tat pathway signal sequence	325	0	C:integral component of membrane	1.06356	0.574645	3.01912
BB8028_0002g04590.1	hypothetical protein PVAR5_1172	111	1.2e-10		17.4676	9.6143	231.686
BB8028_0002g05740.1	mitochondrial chaperone BCS1	501	0	F:ATP binding; C:membrane	0.194543	0.537953	1.1265
BB8028_0003g00510.1	hypothetical protein BBAD15_g9062	101	3.2e-23		0	0	1.24332
BB8028_0003g16000.1	fatty acid desaturase	593	0	F:oxidoreductase activity; P:lipid metabolic process; C:integral component of membrane; P:oxidation-reduction process	6.90787	3.03609	20.8656
BB8028_0005g00740.1	metalloprotease 1	613	0	P:proteolysis; F:metallopeptidase activity	0.0324267	0.136357	1.99552
BB8028_0005g11480.1	arginine deiminase	824	0	F:protein-arginine deiminase activity; C:cytoplasm; F:calcium ion binding; P:protein citrullination	17.2207	24.392	71.8703
BB8028_0006g01530.1	hypothetical protein BBAD15_g12180	143	1.8e-54		0	0	1.84139
BB8028_0006g10880.1	ribose-phosphate pyrophosphokinase	497	0	C:integral component of membrane; P:phosphorylation; F:kinase activity	10.7999	23.8446	965.021
BB8028_0009g00020.1	heat-labile enterotoxin IIB, A chain	503	4e-49	F:catalytic activity; C:extracellular region; P:pathogenesis	0.351231	0.166389	1.23411
BB8028_0010g00510.1	heat-labile enterotoxin IIA, A chain, partial	141	3.9e-75	F:nucleic acid binding; F:catalytic activity; P:metabolic process; C:extracellular region; P:pathogenesis	0.685175	0.674611	1.55845
BB8028_0010g00520.1	heat-labile enterotoxin IIA, A chain	146	2.5e-52	F:nucleic acid binding; F:catalytic activity; P:metabolic process; C:extracellular region; P:pathogenesis	0.685175	0.674611	1.55845
BB8028_0012g00130.1	hypothetical protein BBA_09466	98	1.6e-43		0	0.210855	1.05596
