# Supplementary material for: Comparative genomics of Beauveria bassiana: uncovering signatures of virulence against mosquitoes
Source: BMC Genomics. 2016 Dec 1;17:986. doi: 10.1186/s12864-016-3339-1 (PMC5134283; doi:10.1186/s12864-016-3339-1)
Supplement: Additional file 5: — Summary of genes of Bb8028 that under positive selection. (XLSX 10 kb) [file 12864_2016_3339_MOESM5_ESM.xlsx]

## Sheet: Additional_file_5
Additional file 5. Summary of genes of Bb8028 that under positive selection.
Gene name	Description	Length	e-Value	GO Names list	Ka	Ks	Ka/Ks	P-value
BB8028_0001g03320.1	calmodulin-dependent protein kinase	585	0	F:ATP binding; F:protein kinase activity; P:protein phosphorylation	0.262882	0.188076	1.39775	0.00913028
BB8028_0001g10800.1	calmodulin-dependent protein kinase	759	0	F:DNA binding; F:ATP binding; F:protein binding; F:protein kinase activity; P:protein phosphorylation	0.0809876	0.0518518	1.56191	0.0238287
BB8028_0001g16160.1	hypothetical protein BBA_08475	221	2.6e-72		0.0321965	0.00610298	5.27553	0.0454408
BB8028_0001g17160.1	hypothetical protein BBAD15_g9625	1972	0		0.00774453	0.00272534	2.84167	0.0112549
BB8028_0002g09120.1	hypothetical protein BBAD15_g3964	1046	0		0.12097	0.0852645	1.41876	0.006107
BB8028_0003g00090.1	glutenin, high molecular weight subunit DY10-like	255	2.5e-19		0.127834	0.0365428	3.49818	0.000113556
BB8028_0003g01850.1	allergen V5 Tpx-1 family	412	0	P:carbohydrate metabolic process; C:extracellular region; F:hydrolase activity, hydrolyzing O-glycosyl compounds; F:cellulose binding	0.116823	0.0603442	1.93595	0.00619011
BB8028_0003g04460.1	arabinan endo-1,5-alpha-L-arabinosidase A	114	6e-39	C:membrane; C:integral component of membrane	0.146424	0.0340466	4.3007	0.0125886
BB8028_0003g09370.1	suppressor STM1	330	0		0.0352989	0.0133827	2.63764	0.0152113
BB8028_0004g00290.1	ABC transporter	125	6.8e-28	F:ATP binding; F:ATPase activity, coupled to transmembrane movement of substances; P:transmembrane transport; P:metabolic process; C:integral component of membrane	0.0697384	0.0197347	3.5338	0.0421577
BB8028_0004g00890.1	hypothetical protein BBAD15_g2676	586	0	F:metal ion binding; C:membrane; C:integral component of membrane	0.0188994	0.00258368	7.31494	0.0153757
BB8028_0004g11610.1	hypothetical protein BBAD15_g7312	423	0		0.107866	0.0371935	2.90012	0.000303333
BB8028_0004g11790.1	nacht and ankyrin domain containing	1162	0	F:protein binding	0.0244941	0.0120314	2.03585	0.0224619
BB8028_0004g13810.1	hypothetical protein BBAD15_g10695	189	2.7e-120		0.0602982	0.0100283	6.0128	0.00367166
BB8028_0005g01110.1	hypothetical protein BBAD15_g10487	457	0		0.0822535	0.033224	2.47572	0.00135568
BB8028_0005g04840.1	small nuclear ribonucleoprotein	146	6.3e-61	P:mRNA metabolic process; C:cytoplasm; C:spliceosomal snRNP complex; P:RNA processing	0.143398	0.0617408	2.32258	0.0233324
BB8028_0005g05910.1	serine cysteine peptidase, trypsin	359	2.9e-97	P:proteolysis; F:serine-type endopeptidase activity	0.207947	0.0598251	3.47592	3.44918e-05
BB8028_0006g00130.1	magnesium transporter	208	3.1e-132		0.178902	0.0692977	2.58164	0.00190311
