# Supplementary material for: Comparative genomics of Beauveria bassiana: uncovering signatures of virulence against mosquitoes
Source: BMC Genomics. 2016 Dec 1;17:986. doi: 10.1186/s12864-016-3339-1 (PMC5134283; doi:10.1186/s12864-016-3339-1)
Supplement: Additional file 6: — Additional_file_6.xlsx. Fruiting body formation from isolates of Beauveria bassiana with different mating types. (XLSX 9 kb) [file 12864_2016_3339_MOESM6_ESM.xlsx]

## Sheet: Sheet1
Additional file 6. Fruiting body formation from isolates of Beauveria bassiana with different mating types.
Isolates	Bb2597	Bb5078
Bb1520	-	-
Bb4305	-	-
Bb8028	-	+/-
